# Supplementary material for: Different Parasite Faunas in Sympatric Populations of Sister Hedgehog Species in a Secondary Contact Zone
Source: PLoS One. 2014 Dec 3;9(12):e114030. doi: 10.1371/journal.pone.0114030 (PMC4254975; doi:10.1371/journal.pone.0114030)
Supplement: Dataset S1 — Raw data. (XLSX) [file pone.0114030.s003.xlsx]

## Sheet: Tabelle1
No.	Erinaceus	Age	Location	Road kill coordinates	Sex	Body Weight (g)	Fleas	I. hexagonus	I. ricinus	C. striatum	C. aerophila	Capillaria spp.	B. erinacei	P. clausa	P. cylindraceus	N. major	H. erinacei	Nematoda sp.
CZ 28	europaeus	a	Beroun		m	465	0	0	0	0	0	0	0	0	0	0	0	0
CZ 33	europaeus	j	Bruntal		f	275	0	0	0	0	0	794	416	0	0	0	0	0
CZ 36	europaeus	j	Bruntal		m	140	0	0	0	0	0	0	36	0	0	0	0	0
CZ 38	europaeus	j	Bruntal		f	230	0	0	0	63	3	1024	139	0	0	0	0	0
CZ 39	europaeus	j	Bruntal		f	160	0	0	0	0	0	3	34	0	0	0	0	0
CZ 41	europaeus	j	Bruntal		m	195	0	0	0	7	0	162	83	0	0	0	0	0
CZ 61	europaeus	b	Bruntal		m	75	0	0	0	0	0	0	0	0	0	0	0	0
CZ 62	europaeus	b	Bruntal		m	70	0	0	0	0	0	0	0	0	0	0	0	0
CZ 63	europaeus	b	Bruntal		f	60	0	0	0	0	0	0	0	0	0	0	0	0
CZ 64	europaeus	b	Bruntal		f	70	0	0	0	0	0	0	0	0	0	0	0	0
CZ 65	europaeus	b	Bruntal		m	65	0	0	0	0	0	0	0	0	0	0	0	0
CZ 14	europaeus	j	Ceska Lipa		f	285	1	3	0	7	0	918	63	0	0	0	0	0
CZ 8	europaeus	a	Ceska Lipa		m	1035	0	7	0	0	0	43	0	0	0	0	0	0
CZ 17	europaeus	j	Decin		f	205	0	0	0	70	2	129	1184	0	0	0	0	0
CZ 16	europaeus	j	Doksy		m	245	0	0	0	10	1	273	0	0	0	0	0	0
CZ 78	roumanicus		Dvur Kralove nad Labem	50.4361 N 15.8172 E
CZ 85	europaeus		Dvur Kralove nad Labem	50.4363 N 15.8185 E
CZ 71	europaeus	a	Jaromer		m	1010	0	0	0	0	0	123	0	0	0	0	0	0
CZ 70	europaeus	a	Jaromer (Nachod)		f	1025	0	0	0	7	0	4	0	0	0	0	0	0
CZ 66	europaeus	a	Kocbere (Trutnov)		f	560	0	0	0	0	0	256	8	0	0	0	8	0
CZ 6	roumanicus	j	Kolin		f	350	0	0	0	0	0	11	0	32	0	0	0	0
CZ 11	europaeus	j	Litomerice		m	225	0	0	0	118	5	886	18	0	0	0	0	0
CZ 12	roumanicus	j	Litomerice		m	285	0	0	0	6	10	1083	0	0	0	0	0	0
CZ 13	roumanicus	j	Litomerice		m	130	0	0	0	0	0	0	0	0	0	0	0	0
CZ 19	europaeus	j	Litomerice		m	220	0	0	0	19	2	410	418	0	0	0	0	0
CZ 20	europaeus	j	Litomerice		m	240	0	5	0	20	17	624	2	0	0	0	0	0
CZ 21	europaeus	j	Litomerice		m	230	0	1	0	4	0	250	0	0	0	0	0	0
CZ 4	roumanicus	j	Litomerice		f	120	0	4	0	34	0	0	0	0	24	0	0	4
CZ 7	roumanicus	j	Litomerice		f	260	0	0	0	0	0	0	0	0	0	0	0	0
CZ 9	europaeus	j	Litomerice		m	385	0	1	0	9	0	1239	147	0	0	0	0	0
CZ 15	europaeus	j	Louny		f	130	9	0	0	2	0	5	0	0	0	1	0	54
CZ 32	europaeus	j	Mlada Boleslav		m	100	0	0	0	0	0	0	0	0	0	0	0	0
CZ 23	europaeus	j	Most		f	295	0	0	0	0	0	1	0	0	0	0	0	0
CZ 18	europaeus	j	Novy Bor		m	110	0	0	0	0	0	0	49	0	0	0	0	14
CZ 72	roumanicus	a	Petrovice (Hradec Kralove)	50.1679 N 16.0452 E	f	745	0	0	0	17	0	15	0	7	0	0	0	0
CZ 100	roumanicus	j	Prague		m	230	0	0	0	0	0	98	1	0	0	16	59	0
CZ 101	roumanicus	j	Prague		m	140	0	0	0	0	0	157	1	0	0	0	0	0
CZ 1	roumanicus	a	Prague		m	795	0	16	16	25	0	27	0	15	1	7	0	0
CZ 2	roumanicus	j	Prague		m	260	0	0	0	36	5	84	0	0	0	0	0	0
CZ 24	europaeus	j	Prague		f	295
CZ 25	roumanicus	j	Prague		f	395	0	0	0	0	2	25	0	24	8	18	0	0
CZ 26	europaeus	a	Prague		m	575	0	0	0
CZ 27	roumanicus	j	Prague		f	380	0	0	0	7	0	2	0	0	0	0	0	0
CZ 29	europaeus	j	Prague		f	230	0	0	0	0	0	0	0	0	0	0	0	0
CZ 30	roumanicus	j	Prague		f	280	0	0	0	15	0	0	0	0	0	0	0	0
CZ 31	roumanicus	j	Prague		f	410	0	0	0	29	0	32	0	0	0	0	2	0
CZ 35	europaeus	j	Prague		f	295	0	0	0	0	0	2	0	0	0	0	0	0
CZ 37	europaeus	a	Prague		f	505	0	0	0	0	0	222	0	0	0	0	0	0
CZ 45	europaeus	j	Prague		f	155	0	0	0	0	0	26	36	0	5	9	0	0
CZ 51	roumanicus	a	Prague		m	470	0	0	0	0	0	0	0	0	0	0	0	0
CZ 54	roumanicus	j	Prague		m	250	0	0	0	6	0	0	1	45	7	0	0	0
CZ 55	europaeus	j	Prague		f	215
CZ 56	roumanicus	j	Prague		m	240	0	0	0	14	0	9	0	0	0	0	0	0
CZ 57	roumanicus	j	Prague		f	280	0	0	0	21	0	8	0	0	0	0	0	0
CZ 76	roumanicus	a	Prague		f	555	0	0	0	2	0	6	0	0	0	21	6	0
CZ 81	roumanicus	j	Prague		f	420	0	0	0	0	0	0	0	20	0	14	0	0
CZ 82	europaeus	j	Prague		f	285	0	0	0	30	0	305	3	2	3	0	0	0
CZ 84	europaeus	j	Prague		f	280	0	0	0	10	8	749	2	0	0	0	0	0
CZ 87	roumanicus	j	Prague		m	460	0	0	0	0	0	0	0	1	0	5	0	0
CZ 89	roumanicus	a	Prague		m	490	0	0	0	0	0	11	0	0	0	6	0	0
CZ 42	roumanicus	j	Prague/Kutna Hora/Ricany		f	170	0	0	0	0	0	0	0	0	0	23	0	0
CZ 10	europaeus	j	Roudnice nad Labem		f	385	9	3	0	0	0	14	0	11	0	0	0	0
CZ 22	europaeus	j	Roudnice nad Labem		f	140	1	0	0	64	0	14	223	0	0	0	0	0
CZ 69	roumanicus	a	Skalice (Hradec Kralove)	50.2853 N 15.8798 E	m	560	yes	0	0	0	0	53	0	14	0	9	0	0
CZ 3	europaeus	j	Steti		m	175	0	0	0	101	0	261	710	0	0	0	0	0
CZ 5	europaeus	j	Trutnov		f	265	0	0	0	0	0	4	0	0	0	0	0	0
CZ 67	europaeus	a	Upice (Trutnov)		f	595	0	0	0	0	0	0	0	0	0	0	0	0
CZ 102	europaeus	j	Vlasim		m	120	0	0	0	0	0	0	0	0	0	0	0	0
CZ 103	europaeus	j	Vlasim		f	145	0	0	0	0	0	0	94	0	0	0	0	0
CZ 104	europaeus	j	Vlasim		m	180	0	0	0	13	0	461	0	0	0	0	0	0
CZ 105	europaeus	j	Vlasim		m	110	0	0	0	0	0	0	0	0	0	0	0	0
CZ 106	europaeus	j	Vlasim		m	140	0	0	0	0	0	0	0	0	0	0	0	0
CZ 107	europaeus	b	Vlasim		f	95	0	0	0	0	0	0	0	0	0	0	0	0
CZ 108	europaeus	b	Vlasim		m	85	0	0	0	0	0	0	0	0	0	0	0	0
CZ 109	europaeus	j	Vlasim		m	140	0	0	0	0	0	0	1	0	0	0	0	0
CZ 68	europaeus	a	Vlasim		m	705	0	0	0	0	0	0	0	0	0	0	0	0
CZ 74	europaeus	a	Vlasim		f	685	0	0	0	6	1	56	22	0	0	0	0	0
CZ 75	europaeus	j	Vlasim		m	335	0	0	0	11	4	293	180	0	0	0	0	0
CZ 77	europaeus	j	Vlasim		m	430	0	0	0	0	0	145	0	0	0	0	0	0
CZ 79	europaeus	a	Vlasim		m	610	0	0	0	0	0	19	0	0	0	0	0	0
CZ 80	roumanicus	j	Vlasim		f	365	0	0	0	0	0	7	0	0	0	6	7	0
CZ 83	europaeus	j	Vlasim		f	450	0	0	0	0	0	15	0	0	0	0	0	0
CZ 86	europaeus	j	Vlasim		m	230	0	0	0	12	4	361	311	0	0	0	0	0
CZ 88	europaeus	j	Vlasim		f	215	0	0	0	9	13	502	22	0	0	0	0	0
CZ 90	europaeus	j	Vlasim		m	230	0	0	0	16	0	23	14	0	0	0	0	0
CZ 91	europaeus	j	Vlasim		f	270	0	0	0	0	0	0	34	0	0	0	0	0
CZ 92	europaeus	j	Vlasim		f	165	0	0	0	68	0	16	240	0	0	0	0	0
CZ 93	europaeus	j	Vlasim		f	185	0	0	0	227	0	441	0	0	0	0	0	0
CZ 94	europaeus	j	Vlasim		m	165	0	0	0	3	14	869	43	0	0	0	0	0
CZ 95	europaeus	j	Vlasim		m	100	0	0	0	0	0	0	0	0	0	0	0	0
CZ 96	europaeus	b	Vlasim		m	90	0	0	0	0	0	0	0	0	0	0	0	0
CZ 97	europaeus	j	Vlasim		f	140	0	0	0	21	0	10	133	0	0	0	0	0
CZ 98	europaeus	j	Vlasim		m	125	0	0	0	0	0	0	0	0	0	0	0	0
CZ 99	europaeus	j	Vlasim		m	220	0	0	0	0	0	7	251	0	2	0	0	0
CZ 34	europaeus	j	Vlasim/Benesov		f	280	0	0	0	10	112	1202	7	0	0	0	0	0
CZ 53	europaeus	a	Vlasim/Benesov		m	485	0	0	0	0	1	18	14	0	0	0	0	0
CZ 40	europaeus	j	Vlasim/Benesov/Ricany/Kutna Hora		f	255	0	0	0	24	0	463	418	0	0	0	0	0
CZ 43	europaeus	j	Vlasim/Benesov/Ricany/Kutna Hora		f	240	0	1	0	19	17	1498	75	0	0	0	0	0
CZ 44	europaeus	j	Vlasim/Benesov/Ricany/Kutna Hora		f	120	0	0	0	0	0	0	0	0	0	0	0	0
CZ 46	europaeus	j	Vlasim/Benesov/Ricany/Kutna Hora		f	250	0	2	0	34	17	1044	15	0	0	0	0	0
CZ 47	europaeus	j	Vlasim/Benesov/Ricany/Kutna Hora		f	285	0	0	0	10	7	862	45	0	0	0	0	0
CZ 48	europaeus	j	Vlasim/Benesov/Ricany/Kutna Hora		m	290	0	0	0	0	0	0	0	0	0	0	0	0
CZ 49	europaeus	j	Vlasim/Benesov/Ricany/Kutna Hora		m	205	0	0	0	9	0	581	8	0	0	0	0	0
CZ 50	europaeus	j	Vlasim/Benesov/Ricany/Kutna Hora		m	160	0	0	0	17	0	2	139	0	0	0	0	0
CZ 52	europaeus	j	Vlasim/Benesov/Ricany/Kutna Hora		m	120	0	0	0	23	0	120	216	0	3	0	0	0
CZ 58	europaeus	j	Vlasim/Benesov/Ricany/Kutna Hora		m	235	0	0	0	3	6	992	11	0	0	0	0	0
CZ 59	europaeus	j	Vlasim/Benesov/Ricany/Kutna Hora		m	110	0	0	0	0	0	23	5	0	0	0	0	0
CZ 60	europaeus	j	Vlasim/Benesov/Ricany/Kutna Hora		m	205	0	0	0	7	0	83	35	0	0	0	0	0
CZ 73	roumanicus	a	Vlkov (Nachod)	50.3134 N 15.9004 E	m	705	0	0	0	0	0	14	0	76	0	3	0	0
